# Supplementary material for: Qatar’s National Expanded Metabolic Newborn Screening Program: Incidence and Outcomes
Source: Int J Neonatal Screen. 2025 Jun 30;11(3):50. doi: 10.3390/ijns11030050 (PMC12285972; doi:10.3390/ijns11030050)
Supplement: Supplementary file 1 [file IJNS-11-00050-s001.zip]

Archive with 1 entries (1 files):
- IJNS-3626574-supplementary.pdf
